# Supplementary material for: Effects of Chinese Martial Arts on Motor Skills in Children between 5 and 6 Years of Age: A Randomized Controlled Trial
Source: Int J Environ Res Public Health. 2022 Aug 17;19(16):10204. doi: 10.3390/ijerph191610204 (PMC9408615; doi:10.3390/ijerph191610204)
Supplement: Supplementary file 1 [file ijerph-19-10204-s001.zip]

Archive with 1 entries (1 files):
- ijerph-1843647-supplementary.pdf
